# Supplementary material for: A Novel Spo11 Homologue Functions as a Positive Regulator in Cyst Differentiation in Giardia lamblia
Source: Int J Mol Sci. 2021 Nov 2;22(21):11902. doi: 10.3390/ijms222111902 (PMC8584520; doi:10.3390/ijms222111902)
Supplement: Supplementary file 1 [file ijms-22-11902-s001.zip]

Archive with 2 entries (2 files):
- S1 to S9 and Table S2.pdf
- Table S1.xlsx
